# Supplementary material for: Education and Training of Non-Genetics Providers on the Return of Genome Sequencing Results in a NICU Setting
Source: J Pers Med. 2022 Mar 5;12(3):405. doi: 10.3390/jpm12030405 (PMC8949881; doi:10.3390/jpm12030405)
Supplement: Supplementary file 1 [file jpm-12-00405-s001.zip]

Archive with 2 entries (2 files):
- jpm-1548405 - Table S3.xlsx
- jpm-1548405- Suppl-S1 and S2.pdf
