# Supplementary material for: Education and Training of Non-Genetics Providers on the Return of Genome Sequencing Results in a NICU Setting
Source: J Pers Med. 2022 Mar 5;12(3):405. doi: 10.3390/jpm12030405 (PMC8949881; doi:10.3390/jpm12030405)
Supplement: Supplementary file 1 [file jpm-12-00405-s001.zip › jpm-1548405 - Table S3.xlsx]

## Sheet: Sheet1
Pretraining Survey																													Posttraining Survey
Site	Provider Type	Specialty		Types of formal genetics erducation						Years in Practice	Race/Ethnicity		Frequency of Ordering Genetic Tests	Confidence in ability to read and interpret genetic test results	Seen WGS report in practice?	Confidence in ability to read and interpret WGS result?	Confidence in managing patient's care based on WGS result?	Barriers to implementation of WGS in NICU?											Has training increased understanding of genomics and it's role in making a diagnosis?	Has training equipped you with knowledge and skills needed to implement SouthSeq?	Confidence in ability to read and interpret WGS result?	Confidence in ability to explain WGS result to patient?	Confidence in managing patient's care based on WGS result?	Training aspect most valuable?	Training aspect least valuable?	Other topics wish were covered?	Was format and structure of traning appropriate?	How often expect to refer to online training materials?	Other feedback?
		Specialty 1	Specialty 2	Genetics residency or fellowship	Genetics education course/CME	Residency rotation in genetics	Graduate degree focused on genetics	Other	I have had no formal genetics training		Race 1	Race 2						Test cost	Lack of insurance coverage	Limited diagnostic value	Possibility of unexpected results	Possibility of uncertain results	Limited healthcare provider time	Lack of healthcare provider knowledge/training	Turnaround time	Other	No Barriers
UMMC	MD	Neonatology	No	No	No	Yes	No	No	No	6-10	Black or African American	No	Once per month	A little confident	Unsure	A little confident	A little confident	Yes	No	No	No	No	No	Yes	Yes	No	No		Somewhat	Very	Very confident	Somewhat confident	Somewhat confident	Face-to-face interaction with genetic counselors	None	No	Yes	Sometimes	no, thank you for taking the time to train us in person
UMMC	MD	Neonatology	No	No	No	No	No	Basic Education as part of Pediatric residency	No	11-15	Black or African American	No	Once per year	Not at all confident	Unsure	A little confident	A little confident	Yes	Yes	Yes	Yes	Yes	No	Yes	Yes	No	No		Somewhat	Very	Somewhat confident	Somewhat confident	Somewhat confident	The role play and feedback following	How to send a message!	More deeply- the incidental findings	Yes	Very often	No!
UMMC	MD	Neonatology	No	No	No	No	No	No	Yes	0-5	White	No	Once per week	A little confident	No	A little confident	Somewhat confident	Yes	Yes	No	No	No	No	No	No	No	No		Somewhat	Somewhat	Somewhat confident	Somewhat confident	Somewhat confident	The personal dialogue with the genetic counselors	I felt that all parts of the training was valuable	Access to the Genome Gateway prior to the class would have been helpful so that we could have reviewed what is accessible to parents, etc.	Yes	Very often	n/a
UMMC	MD	Neonatology	No	No	No	No	No	No	Yes	16-20	White	No	Once per week	A little confident	No	Not at all confident	A little confident	No	Yes	No	No	Yes	No	No	No	No	No		A little	Very	Somewhat confident	Somewhat confident	Very confident	Role play, case review	N/A	na	Yes	Sometimes	na
UMMC	MD	Neonatology	No	No	Yes	Yes	No	No	No	>25	White	No	Once per month	Somewhat confident	Yes	A little confident	Somewhat confident	Yes	Yes	No	No	No	No	No	Yes	No	No		Somewhat	Very	Very confident	Somewhat confident	Very confident	General discussion	All good	More info about different genetic testing	Good	Very often	Great group
CoA	NP	Neonatology	No	No	No	No	No	No	Yes	0-5	White	No	Once per month	A little confident	No	A little confident	Somewhat confident	Yes	Yes	No	Yes	Yes	No	No	No	No	No		Did not fill out posttest survey
UAB	MD	Neonatology	No	No	No	No	No	No	Yes	6-10	White	No	Once per week	Somewhat confident	Yes	Somewhat confident	A little confident	Yes	Yes	No	No	No	No	No	Yes	No	No		Somewhat	Somewhat	Somewhat confident	Somewhat confident	Somewhat confident	Overview of genetics	Overview of patient reactions	None	Yes	Sometimes	None
UAB	MD	Neonatology	No	Yes	No	No	No	No	No	0-5	White	No	Once per week	Somewhat confident	Yes	Somewhat confident	A little confident	Yes	Yes	No	No	Yes	No	Yes	Yes	No	No		Somewhat	Somewhat	Somewhat confident	Somewhat confident	Somewhat confident	Reviewing the result pages	n/a	No	Yes	Sometimes	n/a
UAB	MD	Neonatology	No	No	Yes	No	No	No	No	0-5	Asian	No	Once per month	Somewhat confident	Yes	Somewhat confident	Very confident	Yes	Yes	No	No	No	No	No	Yes	No	No		Did not fill out posttest survey
CoA	NP	Neonatology	Family Practice	No	No	No	No	No	Yes	0-5	White	No	Once per week	Somewhat confident	No	A little confident	Somewhat confident	Yes	No	No	Yes	Yes	No	Yes	Yes	No	No		Very	Very	Somewhat confident	Somewhat confident	Somewhat confident	A love that we had the opportunity to present mock resutls and receive feedback. Very helpful!	I feel like the entirety of training was beneficial.	No	Yes!	Very often	I'm excited to be a part of this study. I thought the training was very helpful!
UAB	MD	Did not fill out pre-test survey																											Did not fill out posttest survey
CoA	NP	Neonatology	No	No	No	No	No	No	Yes	16-20	White	No	Once per week	Somewhat confident	No	Somewhat confident	Somewhat confident	No	No	No	Yes	Yes	No	No	Yes	No	No		Very	Very	Somewhat confident	Somewhat confident	Somewhat confident	The reading of results and seeing the recommended resources to back up details.	None	None	Yes	Very often	Actually walking through an example was a great help.
BR	NP	Neonatology	No	No	No	No	No	No	Yes	0-5	White	No	Once per year	A little confident	No	Not at all confident	A little confident	Yes	Yes	No	No	No	No	No	Yes	No	No		Very	Very	Somewhat confident	Somewhat confident	Very confident	Simulations	N/A	No	Yes	Sometimes	.
BR	MD	Neonatology	No	No	No	Yes	No	No	No	11-15	White	No	Once per month	Not at all confident	No	Not at all confident	Not at all confident	Yes	Yes	No	Yes	Yes	No	Yes	Yes	No	No		Somewhat	Very	A little confident	Somewhat confident	Somewhat confident	mock interviews	review of the basics	no	yes	Very often	no
BR	MD	Neonatology	No	No	No	Yes	No	No	No	6-10	White	No	Once per week	Somewhat confident	Yes	A little confident	A little confident	Yes	Yes	No	Yes	Yes	No	Yes	Yes	No	No		Very	Very	Very confident	Very confident	Very confident	Understanding what WGS does and how to interpret results	none	none	yes	Sometimes	very knowledgeable presenters
BR	MD	Neonatology	No	No	No	Yes	No	No	No	>25	White	No	Once per month	Somewhat confident	Yes	A little confident	Somewhat confident	Yes	Yes	No	No	No	No	Yes	Yes	No	No		Very	Very	Very confident	Very confident	Very confident	being able to ask very specific questions about the protocol and how to give results	I didn't have any	I think that in depth discussion of WGS would always be helpful.	yes	Very often	good team - good job
BR	MD	Neonatology	No	No	No	No	No	No	Yes	16-20	Black or African American	No	Once per year	A little confident	No	A little confident	Somewhat confident	Yes	Yes	No	Yes	Yes	Yes	Yes	Yes	No	No		Very	Very	Very confident	Very confident	Very confident	Role playing and question page about cases	I enjoyed the session.	I think everything was covered well.	Yes	Very often	Enjoyed session
BR	NP	Neonatology	No	No	No	No	No	No	Yes	>25	White	No	Once per year	A little confident	No	Not at all confident	A little confident	Yes	Yes	No	No	No	No	No	Yes	No	No		Somewhat	Somewhat	Somewhat confident	Somewhat confident	Somewhat confident	Method of delivering results	All was valuable	Y’all did a great job covering info	Yes	Very often	No
BR	MD	Neonatology	No	No	No	Yes	No	No	No	6-10	Asian	No	Once per month	A little confident	No	Not at all confident	Not at all confident	Yes	Yes	Yes	Yes	Yes	No	Yes	Yes	No	No		Very	Very	Very confident	Somewhat confident	Somewhat confident	Going over the examples and doing the scenarios	N/A	Interested in learning more about the actual testing and genome sequencing	Yes	Sometimes	N/A
BR	MD	Neonatology	No	No	No	Yes	No	No	No	21-25	White	No	Once per month	Not at all confident	No	Not at all confident	Not at all confident	No	Yes	No	No	Yes	No	Yes	Yes	No	No		Very	Somewhat	Somewhat confident	Somewhat confident	Somewhat confident	Cases and role play	All was useful	Not at this point. Glad we can contact ypu	Yes	Very often	Liked the cases and role play and contact with you
UL	MD	Neonatology	No	No	No	Yes	No	No	No	16-20	White	No	Once per week	Very Confident	No	Somewhat confident	Somewhat confident	Yes	Yes	No	No	No	No	No	Yes	No	No		Did not fill out posttest survey
UL	MD	Neonatology	No	No	No	No	No	No	Yes	0-5	White	No	Once per month	A little confident	No	A little confident	A little confident	Yes	Yes	No	Yes	Yes	Yes	Yes	Yes	No	No		Very	Very	Very confident	Somewhat confident	Somewhat confident	Working through the cases to get a feel for the report	Every aspect was valuable	None	Yes	Rarely	N/A
UL	MD	Neonatology	No	No	Yes	Yes	No	No	No	11-15	White	No	Once per month	Somewhat confident	Yes	Somewhat confident	A little confident	No	No	No	No	No	No	Yes	Yes	No	No		Did not fill out posttest survey
UL	MD	Neonatology	No	No	No	Yes	No	No	No	>25	White	No	Once per month	A little confident	No	A little confident	A little confident	Yes	Yes	No	No	No	No	Yes	Yes	No	No		Somewhat	Very	Very confident	Very confident	Somewhat confident	Reviewing the format of the letter for providers and parents	I found it all helpful	NO	Yes	Sometimes	None
UL	MD	Did not fill out pre-test survey																											Did not fill out posttest survey
UL	MD	Did not fill out pre-test survey																											Did not fill out posttest survey
UL	MD	Neonatology	No	No	No	No	No	No	Yes	21-25	Black or African American	No	Once per month	A little confident	Yes	Not at all confident	A little confident	Yes	Yes	No	No	No	No	No	No	No	No		Very	Very	Very confident	Very confident	Somewhat confident	See the report and information given	None	None	Yes	Sometimes	No
UL	MD	Did not fill out pre-test survey																											Did not fill out posttest survey
UL	MD	Neonatology	No	No	No	No	No	No	Yes	0-5	White	No	One per week	Not at all confident	No	Not at all confident	Somewhat confident	No	No	No	No	Yes	Yes	Yes	Yes	No	No		Somewhat	Very	Somewhat confident	Somewhat confident	Somewhat confident	Going over the format of the testing results and stepwise approach.	The first lecture part	No	Discussion, hands-on, and simulation were all great	Sometimes	The hands on was very good.
UL	NP	Neonatology	No	No	No	No	No	No	Yes	0-5	White	No	Once per year	Somewhat confident	Yes	A little confident	A little confident	Yes	Yes	No	No	No	No	No	No	No	No		Very	Very	Somewhat confident	Somewhat confident	Somewhat confident	Mock reporting	N/A	None	Yes	Sometimes	No
NO	NP	Did not fill out pre-test survey																											Did not fill out posttest survey
NO	MD	Neonatology	No	No	No	No	No	No	Yes	0-5	White	No	Once per month	Not at all confident	No	Not at all confident	Not at all confident	Yes	Yes	No	No	No	No	Yes	Yes	No	No		Somewhat	Very	A little confident	Somewhat confident	Somewhat confident	The overview and how the different genetic tests return certain results	The time spent on working through Genome Gateway.	No	Yes	Very often	I really enjoyed meeting the whole team so that in the future I know who I am communicating with. I also like the small group format
NO	MD	Did not fill out pre-test survey																											Did not fill out posttest survey
